# Supplementary material for: Effect of cosmetic hair treatment and natural hair colour on hair testosterone concentrations
Source: PLoS One. 2023 Oct 11;18(10):e0291812. doi: 10.1371/journal.pone.0291812 (PMC10566713; doi:10.1371/journal.pone.0291812)
Supplement: S1 Data — (XLSX) [file pone.0291812.s002.xlsx]

## Sheet: Data
HT1	HT2	Intervention	Age	HairTreatHT1	HairTreatHT2	HairColourHT1	HairColourHT2
0.780543			26	0		2
0.895378			21	0		1
0.690353			26	0		3
0.956338			31	0		3
1.42487			26	0		1
2.64742			34	0		3
1.54544			26	0		3
1.24			23	0		1
1.22			22	0		2
1.47181			25	1
2.70602			29	1
2.48519			21	1
1.56689			24	1
0.887938				1
1.47071				1
1.14837				1
1.24			20	1
1.61			21	1
1.87756	1.729			0	0	1	1
		0
	2.59481	0			0		3
	0.587959	0			0		1
	2.57	0			1
0.71533	0.61913	0	24	0	0	1	1
1.08384	1.6332	0	23	0	0	3	3
2.38319		0	24	0		2
1.04635		0	26	0		3
1.67991	1.38917	0	22	0	0	2	2
1.12187	1.05315	0	23	0	0	3	3
1.92405	1.06768	0	26	0	0	2	2
0.953027	2.04267	0	23	0	0	1	1
2.98234	2.61207	0	37	0	0	2	2
1.09855	1.34554	0	31	0	0	1	1
1.39744	1.71389	0	18	0	0	2	2
2.51142		0	26	0		2
1.26059		0	21	0		2
1.3445		0	25	0		3
3.84477	2.91479	0	28	0	0	2	2
0.978329	0.860822	0	30	0	0	3	3
0.954645		0	24	0		2
1.65644	1.70482	0	34	0	1	2
0.777872	1.79511	0	29	0	0	1	1
1.56358	1.70252	0	21	0	0	3	3
0.483967	0.624454	0	31	0	0	1	1
1.67551	1.24362	0	21	0	0	2	2
0.581304	0.679583	0	35	0	1	2
1.25686	1.30875	0	20	0	0	3	3
0.998715	1.57938	0	18	0	0	2	2
1.8353	2.61339	0	25	0	1	3
2.5736	1.38173	0	20	0	0	1	1
1.4	1.0005	0	18	0	0	3	3
0.91	0.789891	0	26	0	0	1	1
1.26	0.962184	0	22	0	0	2	2
1.71	1.33764	0	31	0	0	3	3
1.42111	1.83647	0	22	0	0	3	3
1.06	1.03267	0	23	0	0	1	1
1.07	2.48792	0	23	0	0	2	2
0.987231	1.44	0	24	0	0	1	1
0.81	0.746708	0	25	0	0	2	2
0.99		0	22	0		2
1.42	2.86429	0	26	0	1	3
1.21	1.60396	0	22	0	0	3	3
0.952311	1.62	0	31	0	0	3	3
1.13	1.20167	0	25	0	0	2	2
1.28637	2.32518	0	23	0	0	1	1
1.71	1.17308	0	20	0	0	2	2
0.66	1.4387	0	28	0	0	1	1
1.39	1.04574	0	18	0	0	1	1
2.78	1.36681	0	21	0	0	1	1
0.74	1.9753	0	21	0	1	2
1.93	0.855543	0	25	0	0	3	3
0.950761	3.11	0	29	0	1	1
1.70404	2.17	0	25	0	1	3
1.67857	1.66327	0		1	0		2
2.05184	2.5375	0	28	1	1
0.957779	1.02909	0	22	1	1
1.40737	1.71764	0	22	1	1
0.889125	0.937129	0	21	1	1
1.3154	1.32094	0	25	1	1
1.1409	2.59924	0	26	1	1
1.53187	1.58076	0	25	1	1
0.601832	0.782452	0	25	1	1
1.4798		0	21	1
1.00313	1.58277	0	27	1	1
0.94628	2.51168	0	21	1	1
1.94535	1.57845	0	26	1	1
1.19275	1.22636	0	25	1	1
1.69024	1.44022	0	25	1	1
0.933416	1.25044	0	22	1	1
0.376011	1.49226	0	26	1	1
0.952755	0.930607	0	25	1	1
1.35677	2.25667	0	25	1	1
0.485893	0.669293	0	31	1	1
1.83278	0.77621	0	24	1	1
0.804754	0.891027	0	19	1	1
2.04116	1.48516	0	21	1	1
0.786207	0.670732	0	23	1	1
1.14968	1.59	0		1	0		1
1.31834	1.53	0	19	1	0		2
1.47	0.532479	0	18	1	1
1.34	1.18125	0	24	1	1
1.20307	1.39	0	31	1	1
2.28	2.78812	0	21	1	1
2.57	2.52832	0	19	1	1
1.56	0.843265	0	26	1	1
1.26	1.44545	0	33	1	1
1.91446	1.07	0	27	1	1
0.919013	1.28	0	23	1	1
		1
		1
	2.09031	1			0		3
	2.0325	1			0		3
	1.06692	1			0		1
	1.63	1			1
0.485872	1.12241	1	18	0	0	1	1
1.0696	2.15029	1	25	0	0	2	2
	0.976752	1		0	1	2
1.12076	1.13011	1	25	0	1	2
1.75028	1.71052	1	23	0	0	2	2
1.88553		1	23	0		2
0.70828		1	41	0		1
1.29265		1	18	0		2
1.06422		1	24	0		3
0.785275		1	24	0		3
0.748665	1.19978	1	22	0	0	2	2
1.60864	1.21161	1	23	0	0	2	2
1.06807	1.55453	1	21	0	0	1	1
2.14978	0.945213	1	21	0	0	2	2
0.565115	0.926887	1	21	0	0	1	1
1.04041		1	25	0		3
2.91621	5.27439	1	20	0	0	2	2
0.857955	0.899816	1	21	0	0	2	2
1.05563	0.911058	1	30	0	0	3	3
3.47967	4.17509	1	20	0	0	3	3
1.38231	1.38155	1	18	0	0	1	1
1.06576	0.780315	1	20	0	0	2	2
3.23905		1	24	0		2
0.949681	1.10247	1	27	0	0	2	2
1.27528		1	20	0		2
1.1046		1	22	0		2
2.18597	2.20216	1	27	0	0	2	2
1.41094	1.39924	1	18	0	0	1	1
1.12524	1.26659	1	25	0	0	2	2
1.58041	1.90592	1	32	0	0	3	3
0.810998	2.19137	1	26	0	0	2	2
0.983696	1.61908	1	24	0	0	3	3
1.02421	1.0058	1	28	0	1	3
2.17036	2.47922	1	22	0	0	2	2
0.520637	1.14247	1	19	0	0	2	2
0.747559		1	20	0		1
1.34429	1.14871	1	25	0	0	1	1
0.897734	0.96	1	27	0	0	2	2
1.1	2.29701	1	38	0	1	1
1.86	1.25218	1	24	0	0	2	2
2.77	1.69025	1	21	0	0	2	2
2.08	0.935691	1	23	0	0	2	2
1.13		1	24	0		2
1.97	0.891894	1	26	0	0	3	3
1.30998	1.67	1	21	0	0	3	3
1.96		1	20	0		1
0.638306	0.67	1	28	0	0	3	3
1.24		1	25	0		3
1.07		1	29	0		2
1.07882	1.11936	1	25	1	1
1.44613	1.06725	1	20	1	0		2
1.08411	1.37237	1	22	1	1
2.24375	1.10876	1	19	1	1
1.7383	1.25854	1	29	1	0		2
5.24369		1	26	1
2.23968	2.35075	1	23	1	1
2.13709	0.826073	1	35	1	1
0.601888	0.828834	1	27	1	1
1.89357	1.73971	1	19	1	0		3
1.64231	1.19512	1	22	1	0		3
1.15094	0.899318	1	23	1	1
1.13533	0.829149	1	23	1	1
1.06842	1.12264	1	31	1	1
0.683104	0.749794	1	21	1	1
1.47166	1.01925	1	24	1	1
1.01674	1.08489	1	21	1	1
2.23308	1.68037	1	20	1	0		3
0.74278		1	20	1
1.13982	1.29516	1	18	1	1
0.708631	0.845553	1	24	1	0		2
0.506857	1.98	1	25	1	0		1
1.79	2.50909	1	26	1	1
1.84	2.23367	1	27	1	1
2.33837	1.18	1	24	1	1
2.02974	2.16	1	23	1	1
1.88	1.21553	1	23	1	1
3.21	2.5716	1	26	1	1
1.96		1	27	1
1.78	1.5544	1	22	1	0		3
2.5	1.44704	1	23	1	0		3
2.01	1.25625	1	31	1	1
2.3	0.90221	1	24	1	0		2
2.19		1	20	1
2.09	1.90535	1	20	1	1
1.13	1.34583	1	19	1	1
0.72		1	25	1
1.84	1.8764	1	27	1	1
1.54	1.27643	1	21	1	0		3

## Sheet: Variables
HT1	hair testosterone (pg/mg) from baseline
HT2	hair testosterone (pg/mg) from follow-up
Intervention
0	Placebo
1	Oral contraceptive pill
Age	(years)
HairTreatHT1
0	no hair treatment, hair sample from baseline
1	yes, treated hair (bleach or colouring), hair sample from baseline
HairTreatHT2
0	no hair treatment, hair sample from follow-up
1	yes, treated hair (bleach or colouring), hair sample from follow-up
HairColourHT1
1	untreated light coloured hair, from baseline
2	untreated medium coloured hair, from baseline
3	untreated dark coloured hair, from baseline
HairColourHT2
1	untreated light coloured hair, from follow-up
2	untreated medium coloured hair, from follow-up
3	untreated dark coloured hair, from follow-up
